# Supplementary material for: Comparison of pre-analytical conditions for quantification of serotonin in platelet-poor plasma
Source: Pract Lab Med. 2019 Sep 19;17:e00136. doi: 10.1016/j.plabm.2019.e00136 (PMC6804510; doi:10.1016/j.plabm.2019.e00136)
Supplement: Dataprofile [file mmc1.xml]

<?xml version="1.0" encoding="UTF-8" standalone="no"?><data:data><datasets><author>nkjgu@uib.no</author><type>0</type><dataset><value>1</value><reason>Data will be made available on request</reason><comments/></dataset></datasets></data:data>
